# Supplementary material for: Carbonylation of Polyfluorinated 1-Arylalkan-1-ols and Diols in Superacids
Source: Molecules. 2022 Dec 10;27(24):8757. doi: 10.3390/molecules27248757 (PMC9787639; doi:10.3390/molecules27248757)
Supplement: Supplementary file 1 [file molecules-27-08757-s001.zip]

Archive with 1 entries (1 files):
- molecules-2075978-supplementary.pdf
